# Supplementary material for: HPV genotyping by L1 amplicon sequencing of archived invasive cervical cancer samples: a pilot study
Source: Infect Agent Cancer. 2022 Aug 9;17:44. doi: 10.1186/s13027-022-00456-w (PMC9361560; doi:10.1186/s13027-022-00456-w)
Supplement: Supplementary file 2 — Additional file 2. Detailed data for each sample, including archive type, tissue type, histological subtype, collection year, details for partial consent validation ("Consent Notes"), patient age at sample collection, reported race, percentage of off-target human reads, overall HPV status (“unclear” indicates a high fraction of human reads, “qPCR filter” indicates a low amplified DNA concentration), HPV genotype assignments (using a 20% read fraction threshold and other standard criteria defined in the Methods), percentages of specific HPV genotype reads, previous archived DNA genotyping results (based on RFLP analysis), amplified DNA concentrations (quantified by qPCR after gel extraction), median and maximum sizes among human-aligned reads (calculated from paired-end reads using Picard), paired sample IDs (based on provided annotations, QC Array IBD calculations, or both), QC Array call rate (a QC measure for the sample), primary super-population assignments (based on >50% estimated contributions, using ADMIXTURE), mixed super-population assignments (based on >20% estimated contributions, ADMIXTURE), distance-based bootstrap super-population assignments (with confidence >95%), HPV L1 amplicon sequencing barcode, run information (run number: flowcell ID: lane number), and total HPV L1 amplicon sequencing reads (combined between lanes). [file 13027_2022_456_MOESM2_ESM.xlsx]

## Sheet: Additional_File_02_Supplemental
Table S2: Detailed data for each sample.
Detailed data for each sample, including archive type, tissue type, histological subtype, collection year, details for partial consent validation ("Consent Notes"), patient age at sample collection, reported race, percentage of off-target human reads, overall HPV status (“unclear” indicates a high fraction of human reads, “qPCR filter” indicates a low amplified DNA concentration), HPV genotype as…
Sample ID	Archive Type	Tissue Type	Histological Subtype	Collection Year	Consent Notes	Patient Age	Reported Race	Percentage of Off-Target Human Reads	Percentage of HPV-Aligned Reads	Overall HPV Status	HPV Genotype	Percentage of Specific HPV Genotype Reads	Previous HPV Genotype	Amplified DNA Concentration (qPCR, nM)	L1 Median Human Insert Size (base pairs)	L1 Maximum Human Insert Size (base pairs)	Reported + QC Array Pair ID	QC Array Call Rate	Primary ADMIXTURE Super-Population Assignment	Mixed ADMIXTURE Super-Population Assignment	Bootstrap Super-Population Assignment	Sequencing Barcode	Run Information	Total Reads
E337.03	Archived DNA	Invasive Cervical Cancer	Squamous Cell Carcinoma (SCC)	[Not Provided]	Discard Samples - No General Consent	[Not Provided]	[Not Provided]	0.00021	0.99893	pos	HPV16	0.9989	16	15.1979	97	99	QCarray.pair2	89.6671	EUR	EUR	EUR	TCTCGA	244:HMFKMADXX:1,244:HMFKMADXX:2	824686
E337.06	Archived DNA	Invasive Cervical Cancer	Squamous Cell Carcinoma (SCC)	[Not Provided]	Discard Samples - No General Consent	[Not Provided]	[Not Provided]	0.00252	0.98491	pos	HPV16	0.98481	16	13.88	117	397	[No Provided / QC Array Matches]	[No QC Array]	[No QC Array]	[No QC Array]	[No QC Array]	ACCACA	244:HMFKMADXX:1,244:HMFKMADXX:2	907242
E337.07	Archived DNA	Invasive Cervical Cancer	Squamous Cell Carcinoma (SCC)	[Not Provided]	Discard Samples - No General Consent	[Not Provided]	[Not Provided]	0.02642	0.97268	pos	HPV16	0.97265	16	8.7157	103	361	[No Provided / QC Array Matches]	89.8426	AMR	AMR	AMR	GTGACT	244:HMFKMADXX:1,244:HMFKMADXX:2	1046540
E337.2	Archived DNA	Invasive Cervical Cancer	Squamous Cell Carcinoma (SCC)	[Not Provided]	Discard Samples - No General Consent	[Not Provided]	[Not Provided]	0.01233	0.98589	pos	HPV16	0.98585	16	15.197	103	143	QCarray.pair1	90.6515	EUR	EUR	EUR	TGGTCA	244:HMFKMADXX:1,244:HMFKMADXX:2	819998
E337.5	Archived DNA	Invasive Cervical Cancer	Squamous Cell Carcinoma (SCC)	[Not Provided]	Discard Samples - No General Consent	[Not Provided]	[Not Provided]	0.0011	0.99715	pos	HPV16	0.99708	16	6.986	149	151	[No Provided / QC Array Matches]	[No QC Array]	[No QC Array]	[No QC Array]	[No QC Array]	CTTGCA	244:HMFKMADXX:1,244:HMFKMADXX:2	1036717
E337.9	Archived DNA	Invasive Cervical Cancer	Adenosquamous	[Not Provided]	Discard Samples - No General Consent	[Not Provided]	[Not Provided]	0.02249	0.9766	pos	HPV18	0.97577	18	26.669	100	158	[No Provided / QC Array Matches]	92.4384	EUR	EUR	EUR	TCATTA	244:HMFKMADXX:1,244:HMFKMADXX:2	610213
E373.57	Archived DNA	Invasive Cervical Cancer	Squamous Cell Carcinoma (SCC)	[Not Provided]	Discard Samples - No General Consent	[Not Provided]	[Not Provided]	0.03923	0.95927	pos	HPV16	0.95851	16	7.76	143	356	[No Provided / QC Array Matches]	92.6892	EUR	EUR	EUR	ACAGCT	244:HMFKMADXX:1,244:HMFKMADXX:2	1091168
E373.59	Archived DNA	Invasive Cervical Cancer	Squamous Cell Carcinoma (SCC)	[Not Provided]	Discard Samples - No General Consent	[Not Provided]	[Not Provided]	0.05345	0.94542	pos	HPV16	0.94537	16	5.97	143	169	[No Provided / QC Array Matches]	92.5826	AMR	EUR,AMR	AMR	TGTCCT	244:HMFKMADXX:1,244:HMFKMADXX:2	1034982
E373.65	Archived DNA	Invasive Cervical Cancer	Squamous Cell Carcinoma (SCC)	[Not Provided]	Discard Samples - No General Consent	[Not Provided]	[Not Provided]	0.04318	0.95511	pos	HPV59	0.94543	other	5.5767	99	321	partialQCarray.pair1	92.0998	EAS	EAS	EAS	CGATAT	244:HMFKMADXX:1,244:HMFKMADXX:2	849822
E389.47	Archived DNA	Invasive Cervical Cancer	Squamous Cell Carcinoma (SCC)	[Not Provided]	Discard Samples - No General Consent	[Not Provided]	[Not Provided]	0.98086	0.01782	neg	NA	[Not Applicable]	neg	3.288	109	495	[No Provided / QC Array Matches]	92.6578	EUR	EUR	EUR	ATCGAT	244:HMFKMADXX:1,244:HMFKMADXX:2	937849
E500.24	Archived DNA	Invasive Cervical Cancer	Squamous Cell Carcinoma (SCC)	[Not Provided]	Discard Samples - No General Consent	[Not Provided]	[Not Provided]	0.01594	0.98241	pos	HPV18	0.9817	18	8.668	118	151	[No Provided / QC Array Matches]	78.5566	EAS	EAS	EAS	TGCCAA	244:HMFKMADXX:1,244:HMFKMADXX:2	997071
E540.18	Archived DNA	Invasive Cervical Cancer	Squamous Cell Carcinoma (SCC)	[Not Provided]	Discard Samples - No General Consent	[Not Provided]	[Not Provided]	0.00559	0.98717	pos	HPV16	0.98675	16	25.57	150	845	[No Provided / QC Array Matches]	[No QC Array]	[No QC Array]	[No QC Array]	[No QC Array]	AGAGGA	244:HMFKMADXX:1,244:HMFKMADXX:2	781338
E540.20	Archived DNA	Invasive Cervical Cancer	Squamous Cell Carcinoma (SCC)	[Not Provided]	Discard Samples - No General Consent	[Not Provided]	[Not Provided]	0.00286	0.99611	pos	HPV58	0.9954	45	6.4	103	132	[No Provided / QC Array Matches]	91.1092	EUR	EUR	EUR	GAGAGA	244:HMFKMADXX:1,244:HMFKMADXX:2	1071833
E540.31	Archived DNA	Invasive Cervical Cancer	Adenocarcinoma (Adeno)	[Not Provided]	Discard Samples - No General Consent	[Not Provided]	[Not Provided]	0.00093	0.9979	pos	HPV18	0.99755	18	4.07188	150	151	[No Provided / QC Array Matches]	[No QC Array]	[No QC Array]	[No QC Array]	[No QC Array]	TGACTG	244:HMFKMADXX:1,244:HMFKMADXX:2	908556
E555.07	Archived DNA	Invasive Cervical Cancer	Adenocarcinoma (Adeno)	[Not Provided]	Discard Samples - No General Consent	[Not Provided]	[Not Provided]	0.7232	0.27003	unclear	NA	[Not Applicable]	16	6.12	89	319	[No Provided / QC Array Matches]	92.639	AMR	AMR	AMR	AGGGTT	244:HMFKMADXX:1,244:HMFKMADXX:2	969815
E555.17	Archived DNA	Invasive Cervical Cancer	Squamous Cell Carcinoma (SCC)	[Not Provided]	Discard Samples - No General Consent	[Not Provided]	[Not Provided]	0.0057	0.99333	pos	HPV16	0.99331	16	18.12	76	106	[No Provided / QC Array Matches]	[No QC Array]	[No QC Array]	[No QC Array]	[No QC Array]	CACTCT	244:HMFKMADXX:1,244:HMFKMADXX:2	788743
E555.21	Archived DNA	Invasive Cervical Cancer	Adenocarcinoma (Adeno)	[Not Provided]	Discard Samples - No General Consent	[Not Provided]	[Not Provided]	0.98837	0.00924	neg	NA	[Not Applicable]	neg	2.485	95	7563	[No Provided / QC Array Matches]	[No QC Array]	[No QC Array]	[No QC Array]	[No QC Array]	TCCTAG	244:HMFKMADXX:1,244:HMFKMADXX:2	827186
E620.09	Archived DNA	Invasive Cervical Cancer	Squamous Cell Carcinoma (SCC)	[Not Provided]	Discard Samples - No General Consent	[Not Provided]	[Not Provided]	0.00122	0.99772	pos	HPV18	0.99347	18	24.55	106	151	[No Provided / QC Array Matches]	90.7455	EUR	EUR	EUR	CATTAA	244:HMFKMADXX:1,244:HMFKMADXX:2	685456
E620.10	Archived DNA	Invasive Cervical Cancer	Squamous Cell Carcinoma (SCC)	[Not Provided]	Discard Samples - No General Consent	[Not Provided]	[Not Provided]	0.0006	0.9983	pos	HPV16	0.99821	16	6.005	118	132	[No Provided / QC Array Matches]	89.1467	AMR	AMR	AMR	GTGCTA	244:HMFKMADXX:1,244:HMFKMADXX:2	971433
E660.10	Archived DNA	Prostate Cancer	Control Sample (Prostate Cancer)	[Not Provided]	Discard Samples - No General Consent	[Not Provided]	[Not Provided]	0.84542	0.12449	neg	NA	[Not Applicable]	neg	1.395	57	151	[No Provided / QC Array Matches]	89.8928	EUR	EUR	EUR	ACTGTG	244:HMFKMADXX:1,244:HMFKMADXX:2	974904
E660.11	Archived DNA	Prostate Cancer	Control Sample (Prostate Cancer)	[Not Provided]	Discard Samples - No General Consent	[Not Provided]	[Not Provided]	0.8725	0.12185	neg	NA	[Not Applicable]	neg	3.9	109	170	[No Provided / QC Array Matches]	85.0085	EUR	EUR	EUR	GGCAGT	244:HMFKMADXX:1,244:HMFKMADXX:2	765995
E660.12	Archived DNA	Normal Prostate	Normal Sample (Prostate)	[Not Provided]	Discard Samples - No General Consent	[Not Provided]	[Not Provided]	0.92894	0.05726	neg	NA	[Not Applicable]	neg	2.206	58	151	[No Provided / QC Array Matches]	57.9472	AFR	AFR,EUR	AMR	GTCATG	244:HMFKMADXX:1,244:HMFKMADXX:2	1036394
E660.13	Archived DNA	Prostate Cancer	Control Sample (Prostate Cancer)	[Not Provided]	Discard Samples - No General Consent	[Not Provided]	[Not Provided]	0.98536	0.00641	neg	NA	[Not Applicable]	neg	2.696	98	184	[No Provided / QC Array Matches]	99.7179	EUR	EUR	EUR	GAAATT	244:HMFKMADXX:1,244:HMFKMADXX:2	753178
E660.14	Archived DNA	Prostate Cancer	Control Sample (Prostate Cancer)	[Not Provided]	Discard Samples - No General Consent	[Not Provided]	[Not Provided]	0.98424	0.01501	neg	NA	[Not Applicable]	neg	4.94	96	160	[No Provided / QC Array Matches]	99.8182	EUR	EUR	EUR	TCCCTT	244:HMFKMADXX:1,244:HMFKMADXX:2	872359
E660.15	Archived DNA	Prostate Cancer	Control Sample (Prostate Cancer)	[Not Provided]	Discard Samples - No General Consent	[Not Provided]	[Not Provided]	0.98615	0.01012	neg	NA	[Not Applicable]	neg	5.447	103	206	[No Provided / QC Array Matches]	98.6143	EUR	EUR	EUR	CTTTTT	244:HMFKMADXX:1,244:HMFKMADXX:2	943245
E731.01	Archived DNA	Invasive Cervical Cancer	Squamous Cell Carcinoma (SCC)	[Not Provided]	Discard Samples - No General Consent	[Not Provided]	[Not Provided]	0.00993	0.98877	pos	HPV16	0.9886	16	12.42	95	150	[No Provided / QC Array Matches]	92.5763	EUR	EUR	EUR	GTAAAA	244:HMFKMADXX:1,244:HMFKMADXX:2	969068
E741.18	Archived DNA	Invasive Cervical Cancer	Squamous Cell Carcinoma (SCC)	[Not Provided]	Discard Samples - No General Consent	[Not Provided]	[Not Provided]	0.05894	0.93953	pos	HPV16,HPV59	48.616%,44.837%	neg	4.9366	84	152	[No Provided / QC Array Matches]	92.6829	EUR	EUR	EUR	TATGGT	244:HMFKMADXX:1,244:HMFKMADXX:2	900834
E772.13	Archived DNA	Invasive Cervical Cancer	Squamous Cell Carcinoma (SCC)	[Not Provided]	Discard Samples - No General Consent	[Not Provided]	[Not Provided]	0.00023	0.99824	pos	HPV16	0.99818	16	8.4229	0 Adjusted Reads	0 Adjusted Reads	[No Provided / QC Array Matches]	89.1341	EUR	EUR	EUR	AGTATA	244:HMFKMADXX:1,244:HMFKMADXX:2	1048037
E772.16	Archived DNA	Invasive Cervical Cancer	Squamous Cell Carcinoma (SCC)	[Not Provided]	Discard Samples - No General Consent	[Not Provided]	[Not Provided]	0.02695	0.9705	pos	HPV16	0.96854	16	7.48	125	245	[No Provided / QC Array Matches]	91.1468	AFR	AFR,EUR	AFR	CACGTA	244:HMFKMADXX:1,244:HMFKMADXX:2	1038872
E772.25	Archived DNA	Vulvar Cancer	Squamous Cell Carcinoma (SCC) - Vulva	[Not Provided]	Discard Samples - No General Consent	[Not Provided]	[Not Provided]	0.05332	0.94528	pos	HPV16	0.87541	other	4.419	119	175	[No Provided / QC Array Matches]	[No QC Array]	[No QC Array]	[No QC Array]	[No QC Array]	ATACGT	244:HMFKMADXX:1,244:HMFKMADXX:2	903849
E772.27	Archived DNA	Invasive Cervical Cancer	Squamous Cell Carcinoma (SCC)	[Not Provided]	Discard Samples - No General Consent	[Not Provided]	[Not Provided]	0.00037	0.99472	pos	HPV16	0.99458	16	5.515	89	89	[No Provided / QC Array Matches]	[No QC Array]	[No QC Array]	[No QC Array]	[No QC Array]	CTCTGA	244:HMFKMADXX:1,244:HMFKMADXX:2	931758
E775.02	Archived DNA	Invasive Cervical Cancer	Squamous Cell Carcinoma (SCC)	[Not Provided]	Discard Samples - No General Consent	[Not Provided]	[Not Provided]	0.00378	0.99556	pos	HPV16	0.99546	16	19.289	149	259	[No Provided / QC Array Matches]	57.2575	AFR	AFR,EUR	AMR	TAGCAT	244:HMFKMADXX:1,244:HMFKMADXX:2	725501
E775.04	Archived DNA	Invasive Cervical Cancer	Squamous Cell Carcinoma (SCC)	[Not Provided]	Discard Samples - No General Consent	[Not Provided]	[Not Provided]	0.13196	0.86574	pos	HPV16	0.86572	16	7.0066	106	169	[No Provided / QC Array Matches]	66.6625	AFR	AFR,EUR	AMR	CCGTGT	244:HMFKMADXX:1,244:HMFKMADXX:2	1014630
E775.13	Archived DNA	Invasive Cervical Cancer	Squamous Cell Carcinoma (SCC)	[Not Provided]	Discard Samples - No General Consent	[Not Provided]	[Not Provided]	0.00039	0.99852	pos	HPV16	0.99841	16	10.96	204	320	[No Provided / QC Array Matches]	90.4759	EUR	EUR	EUR	ACGGAA	244:HMFKMADXX:1,244:HMFKMADXX:2	966133
S51417.T	Frozen Tissue	Invasive Cervical Cancer	Squamous Cell Carcinoma (SCC)	1982	Expect Discard Samples, Without General Consent?	65	White/Caucasian	0.00111	0.99713	pos	HPV16	0.99708	[Not Provided]	12.71	101	169	[No Provided / QC Array Matches]	92.4008	AMR	AMR	AMR	CATTAA	256:C9VL9ANXX:5	810839
S51418.T	Frozen Tissue	Invasive Cervical Cancer	Unavailable	1983	Expect Discard Samples, Without General Consent?	[Not Provided]	Unknown	0.2529	0.66845	pos	HPV16	0.53646	[Not Provided]	12.61	109	197	[No Provided / QC Array Matches]	92.6704	SAS	EUR,SAS	SAS	GTAAAA	256:C9VL9ANXX:5	782441
S51420.T	Frozen Tissue	Invasive Cervical Cancer	Squamous Cell Carcinoma (SCC)	1983	Expect Discard Samples, Without General Consent?	[Not Provided]	Unknown	0.00349	0.9961	pos	HPV16	0.99521	[Not Provided]	16.63	130	725	[No Provided / QC Array Matches]	88.4319	AFR	AFR	AFR	ACGGAA	256:C9VL9ANXX:6	767498
S51423.T	Frozen Tissue	Invasive Cervical Cancer	Squamous Cell Carcinoma (SCC)	1983	Expect Discard Samples, Without General Consent?	33	White/Caucasian	0.00421	0.99044	pos	HPV16	0.98861	[Not Provided]	14.67	208	729	[No Provided / QC Array Matches]	92.5074	AMR	EUR,AMR	AMR	CTTTTT	256:C9VL9ANXX:6	815305
S51424.T	Frozen Tissue	Invasive Cervical Cancer	Unavailable	1983	Expect Discard Samples, Without General Consent?	[Not Provided]	Unknown	0.52511	0.47447	unclear	NA	[Not Applicable]	[Not Provided]	7.9	126	202	[No Provided / QC Array Matches]	92.5324	AMR	AMR	AMR	TGCCAA	256:C9VL9ANXX:3	691414
S51425.T	Frozen Tissue	Invasive Cervical Cancer	Squamous Cell Carcinoma (SCC)	1983	Expect Discard Samples, Without General Consent?	65	White/Caucasian	0.00057	0.99939	pos	HPV16	0.9988	[Not Provided]	20.66	128	132	[No Provided / QC Array Matches]	91.8866	AMR	AMR	AMR	GAAATT	256:C9VL9ANXX:8	930839
S51427.T	Frozen Tissue	Invasive Cervical Cancer	Unavailable	1984	Expect Discard Samples, Without General Consent?	[Not Provided]	Unknown	0.01976	0.9795	pos	HPV45	0.96496	[Not Provided]	14.26	106	397	[No Provided / QC Array Matches]	87.366	AMR	AMR	AMR	CTCTGA	256:C9VL9ANXX:6	897083
S51429.T	Frozen Tissue	Invasive Cervical Cancer	Squamous Cell Carcinoma (SCC)	1984	Expect Discard Samples, Without General Consent?	54	Other	0.32769	0.66737	pos	HPV58	0.39243	[Not Provided]	11.16	130	333	[No Provided / QC Array Matches]	90.037	AMR	AMR	AMR	GAGAGA	256:C9VL9ANXX:4	719132
S51430.T	Frozen Tissue	Invasive Cervical Cancer	Unavailable	1984	Expect Discard Samples, Without General Consent?	[Not Provided]	Unknown	0.00141	0.99679	pos	HPV16	0.99673	[Not Provided]	8.73	132	401	[No Provided / QC Array Matches]	91.9807	AMR	AMR	AMR	AGAGGA	256:C9VL9ANXX:4	822747
S51431.T	Frozen Tissue	Invasive Cervical Cancer	Unavailable	1986	Expect Discard Samples, Without General Consent?	[Not Provided]	Unknown	0.00054	0.99927	pos	HPV16	0.99922	[Not Provided]	42.15	0 Adjusted Reads	0 Adjusted Reads	[No Provided / QC Array Matches]	89.4288	AMR	EUR,AMR	AMR	TCTCGA	256:C9VL9ANXX:8	1072669
S51432.T	Frozen Tissue	Invasive Cervical Cancer	Unavailable	1986	Expect Discard Samples, Without General Consent?	[Not Provided]	Unknown	0.0005	0.99931	pos	HPV16	0.99922	[Not Provided]	30.84	70	70	[No Provided / QC Array Matches]	92.5262	AMR	AMR	AMR	TGGTCA	256:C9VL9ANXX:8	966433
S51434.T	Frozen Tissue	Invasive Cervical Cancer	Squamous Cell Carcinoma (SCC)	1986	Expect Discard Samples, Without General Consent?	44	Unknown	0.00142	0.99812	pos	HPV16	0.99704	[Not Provided]	13.84	126	223	[No Provided / QC Array Matches]	88.0243	EUR	EUR	EUR	AGGGTT	256:C9VL9ANXX:5	653043
S51435.T	Frozen Tissue	Invasive Cervical Cancer	Squamous Cell Carcinoma (SCC)	1986	Expect Discard Samples, Without General Consent?	53	White/Caucasian	0.32034	0.67581	pos	HPV58	0.62587	[Not Provided]	6.61	106	329	[No Provided / QC Array Matches]	92.6328	EUR	EUR	EUR	TCCCTT	256:C9VL9ANXX:3	663123
S51436.T	Frozen Tissue	Invasive Cervical Cancer	Squamous Cell Carcinoma (SCC)	1986	Discard Samples - No General Consent	49	White/Caucasian	0.00836	0.99138	pos	HPV16	0.98423	[Not Provided]	8.68	109	156	QCarray.pair1	91.6484	EUR	EUR	EUR	CGATAT	256:C9VL9ANXX:4	749893
S51441.T	Frozen Tissue	Invasive Cervical Cancer	Squamous Cell Carcinoma (SCC)	1987	Discard Samples - No General Consent	62	White/Caucasian	0.00092	0.99832	pos	HPV16	0.9983	[Not Provided]	27.07	180	81775	QCarray.pair2	89.2909	EUR	EUR	EUR	ACCACA	256:C9VL9ANXX:7	1008864
S51445.T	Frozen Tissue	Invasive Cervical Cancer	Squamous Cell Carcinoma (SCC)	1987	Expect Discard Samples, Without General Consent?	72	White/Caucasian	0.0008	0.9986	pos	HPV16	0.99841	[Not Provided]	5.37	163	216	[No Provided / QC Array Matches]	83.7168	EUR	EUR	EUR	GCTAAT	256:C9VL9ANXX:3	816078
S51446.T	Frozen Tissue	Invasive Cervical Cancer	Squamous Cell Carcinoma (SCC)	1988	Expect Discard Samples, Without General Consent?	74	White/Caucasian	0.40121	0.59775	pos	unclear	[Not Applicable]	[Not Provided]	5.53	126	178	[No Provided / QC Array Matches]	92.6202	EUR	EUR	EUR	ATCGAT	256:C9VL9ANXX:3	615203
S51448.T	Frozen Tissue	Invasive Cervical Cancer	Unavailable	1988	Expect Discard Samples, Without General Consent?	[Not Provided]	Unknown	0.00062	0.99918	pos	HPV16	0.99913	[Not Provided]	30.22	35	35	[No Provided / QC Array Matches]	85.6605	EUR	EUR	EUR	CTTGCA	256:C9VL9ANXX:8	929625
S51449.T	Frozen Tissue	Invasive Cervical Cancer	Squamous Cell Carcinoma (SCC)	1988	Expect Discard Samples, Without General Consent?	24	White/Caucasian	0.00689	0.992	pos	HPV16	0.98801	[Not Provided]	18.86	130	4023	[No Provided / QC Array Matches]	91.5982	AMR	AMR	AMR	GAACCA	256:C9VL9ANXX:7	830266
S51450.T	Frozen Tissue	Invasive Cervical Cancer	Squamous Cell Carcinoma (SCC)	[Not Provided]	Expect Discard Samples, Without General Consent?	51	White/Caucasian	0.00205	0.99783	pos	HPV18	0.99464	[Not Provided]	33.84	106	252	pair7	92.6453	AMR	AMR	AMR	TAGCAT	256:C9VL9ANXX:8	1088861
S51451.T	Frozen Tissue	Invasive Cervical Cancer	Squamous Cell Carcinoma (SCC)	1989	Expect Discard Samples, Without General Consent?	37	White/Caucasian	0.00259	0.99733	pos	HPV18	0.99209	[Not Provided]	46.44	103	132	[No Provided / QC Array Matches]	86.7264	EUR	EUR	EUR	CCGTGT	256:C9VL9ANXX:7	784377
S51453.T	Frozen Tissue	Invasive Cervical Cancer	Squamous Cell Carcinoma (SCC)	1989	Expect Discard Samples, Without General Consent?	36	White/Caucasian	0.07066	0.92893	pos	HPV18	0.77732	[Not Provided]	16.84	106	169	[No Provided / QC Array Matches]	92.614	AMR	EUR,AMR	AMR	GGCAGT	256:C9VL9ANXX:6	843127
S51454.T	Frozen Tissue	Invasive Cervical Cancer	Squamous Cell Carcinoma (SCC)	1989	Expect Discard Samples, Without General Consent?	69	White/Caucasian	0.32047	0.67431	pos	HPV16	0.43995	[Not Provided]	8.89	125	169	[No Provided / QC Array Matches]	92.5575	EUR	EUR	EUR	TATGGT	256:C9VL9ANXX:4	725586
S51455.T	Frozen Tissue	Invasive Cervical Cancer	Squamous Cell Carcinoma (SCC)	1989	Expect Discard Samples, Without General Consent?	57	White/Caucasian	0.00062	0.99899	pos	HPV16	0.99741	[Not Provided]	9.66	198.5	257	[No Provided / QC Array Matches]	89.5981	AMR	EUR,AMR	AMR	ATACGT	256:C9VL9ANXX:4	723926
S51458.T	Frozen Tissue	Invasive Cervical Cancer	Squamous Cell Carcinoma (SCC)	1991	Discard Samples - No General Consent	72	Other	0.11121	0.8876	pos	HPV59	0.62918	[Not Provided]	8.63	125	285	partialQCarray.pair1	92.5826	EAS	EAS	EAS	CACTCT	256:C9VL9ANXX:4	659735
S51459.T	Frozen Tissue	Invasive Cervical Cancer	Adenocarcinoma (Adeno)	1991	Expect Discard Samples, Without General Consent?	72	White/Caucasian	0.0282	0.97169	pos	HPV18	0.97057	[Not Provided]	15.39	199	26511	[No Provided / QC Array Matches]	91.8992	AMR	AMR	AMR	CAGTTG	256:C9VL9ANXX:6	998024
S51460.T	Frozen Tissue	Invasive Cervical Cancer	Squamous Cell Carcinoma (SCC)	1992	Expect Discard Samples, Without General Consent?	30	White/Caucasian	0.02581	0.97338	pos	HPV18	0.9526	[Not Provided]	13.95	126	44680	[No Provided / QC Array Matches]	92.7205	EUR	EUR	EUR	GTCATG	256:C9VL9ANXX:5	771235
S51461.T	Frozen Tissue	Invasive Cervical Cancer	Squamous Cell Carcinoma (SCC)	1992	Expect Discard Samples, Without General Consent?	32	White/Caucasian	0.03681	0.96294	pos	HPV45	0.94907	[Not Provided]	16.38	137	521	[No Provided / QC Array Matches]	90.5449	AMR	AMR	AMR	ACTGTG	256:C9VL9ANXX:6	915366
S51466.N	Frozen Tissue	Adjacent Normal Cervix	Adjacent Normal Cervix	2002	Expect Pre-Biorepository General Consent?	44	White/Caucasian	0.46221	0.53644	unclear	NA	[Not Applicable]	[Not Provided]	8.58	130	176	pair3	89.8426	AMR	AMR	AMR	TCCTAG	256:C9VL9ANXX:3	580179
S51466.T	Frozen Tissue	Invasive Cervical Cancer	Squamous Cell Carcinoma (SCC)	2002	Expect Pre-Biorepository General Consent?	[Not Provided]	[Not Provided]	0.2269	0.77051	pos	HPV16	0.64301	[Not Provided]	11.52	125	164	pair3	92.4384	AMR	AMR	AMR	TGACTG	256:C9VL9ANXX:5	702536
S51468.N	Frozen Tissue	Adjacent Normal Cervix	Adjacent Normal Cervix	1997	Uncertain About Consent Expectation	65	White/Caucasian	0.14023	0.85929	pos	HPV16	0.79414	[Not Provided]	24.22	130	169	pair1	91.9995	AMR	AMR	AMR	AGGAAG	256:C9VL9ANXX:7	755631
S51468.T	Frozen Tissue	Invasive Cervical Cancer	Squamous Cell Carcinoma (SCC)	1997	Uncertain About Consent Expectation	[Not Provided]	[Not Provided]	0.40485	0.59278	pos	unclear	[Not Applicable]	[Not Provided]	5.37	125	250	pair1	81.6478	AMR	AMR	AMR	GTGACT	256:C9VL9ANXX:3	591528
S51472.T	Frozen Tissue	Invasive Cervical Cancer	Adenocarcinoma (Adeno)	2007	Expect Pre-Biorepository General Consent?	66	White/Caucasian	0.00075	0.99844	pos	HPV18	0.99712	[Not Provided]	9.14	154	358	pair8	80.7637	EUR	EUR	EUR	ACAGCT	256:C9VL9ANXX:4	715746
S51475.T	Frozen Tissue	Invasive Cervical Cancer	Squamous Cell Carcinoma (SCC)	2009	Expect Biorepository - Consent Not Confirmed by Honest Broker	66	Black	0.00061	0.99926	pos	HPV16	0.99916	[Not Provided]	30.17	0 Adjusted Reads	0 Adjusted Reads	[No Provided / QC Array Matches]	92.3067	AFR	AFR	AFR	CAAGAG	256:C9VL9ANXX:7	901355
S51480.N	Frozen Tissue	Adjacent Normal Cervix	Adjacent Normal Cervix	2010	Expect Biorepository - Consent Not Confirmed by Honest Broker	44	Black	0.03246	0.96727	pos	HPV18	0.87933	[Not Provided]	45.25	106	150	pair4	92.7143	AFR	AFR	AFR	CTGGGG	256:C9VL9ANXX:8	311370
S51480.T	Frozen Tissue	Invasive Cervical Cancer	Adenocarcinoma (Adeno)	2010	Expect Biorepository - Consent Not Confirmed by Honest Broker	[Not Provided]	[Not Provided]	0.00674	0.99264	pos	HPV18	0.98914	[Not Provided]	31.46	89	133	pair4	92.5074	AFR	AFR	AFR	GTTCAG	256:C9VL9ANXX:8	975399
S51481.T	Frozen Tissue	Invasive Cervical Cancer	Squamous Cell Carcinoma (SCC)	2011	Expect Biorepository - Consent Not Confirmed by Honest Broker	60	White/Caucasian	0.00151	0.99817	pos	HPV16	0.99711	[Not Provided]	5.11	130	132	[No Provided / QC Array Matches]	92.5513	AMR	AMR	AMR	TGTCCT	256:C9VL9ANXX:3	748290
S51482.T	Frozen Tissue	Invasive Cervical Cancer	Adenocarcinoma (Adeno)	2011	Expect Biorepository - Consent Not Confirmed by Honest Broker	39	Asian	0.01355	0.98592	pos	HPV18	0.96945	[Not Provided]	18.96	125	338	pair9	92.4133	EAS	EAS	EAS	GACCGG	256:C9VL9ANXX:7	590933
S51484.T	Frozen Tissue	Invasive Cervical Cancer	Cervical Small Cell Carcinoma	2011	Expect Biorepository - Consent Not Confirmed by Honest Broker	27	White/Caucasian	0.00134	0.99854	pos	HPV16	0.99797	[Not Provided]	3.51	130	136	[No Provided / QC Array Matches]	92.6014	AMR	EUR,AMR	AMR	TCATTA	256:C9VL9ANXX:3	821148
S51485.T	Frozen Tissue	Invasive Cervical Cancer	Squamous Cell Carcinoma (SCC)	2012	Expect Biorepository - Consent Not Confirmed by Honest Broker	76	White/Caucasian	0.42952	0.56965	pos	HPV58	0.51135	[Not Provided]	11.57	125	195	[No Provided / QC Array Matches]	80.8954	AMR	AMR	AMR	AGTATA	256:C9VL9ANXX:5	790988
S51486.T	Frozen Tissue	Invasive Cervical Cancer	Adenocarcinoma (Adeno)	2012	Confirmed IRB #07047 (signed 2012)	48	White/Caucasian	0.72759	0.27181	unclear	NA	[Not Applicable]	[Not Provided]	11.16	122	223	[No Provided / QC Array Matches]	92.614	AMR	AMR	AMR	CACGTA	256:C9VL9ANXX:4	649872
S51487.T	Frozen Tissue	Invasive Cervical Cancer	Adenocarcinoma (Adeno)	2012	Confirmed IRB #07047 (signed 2019)	36	White/Caucasian	0.42896	0.56979	pos	HPV58	0.47404	[Not Provided]	13	126	182	pair10	90.5198	EUR	EUR,AMR	AMR	GTGCTA	256:C9VL9ANXX:5	724197
S51490.T	Frozen Tissue	Invasive Cervical Cancer	Adenocarcinoma (Adeno)	2015	Confirmed IRB #07047 (signed 2015)	41	White/Caucasian	0.00086	0.99863	pos	HPV16	0.99825	[Not Provided]	18.49	130	220	pair2	91.6484	AMR	AMR	AMR	TGTTGG	256:C9VL9ANXX:7	1025466
S51491.N	Frozen Tissue	Adjacent Normal Cervix	Adjacent Normal Cervix	2015	Confirmed IRB #07047 (signed 2015)	41	White/Caucasian	0.08262	0.91703	pos	HPV16,HPV58	56.427%,35.015%	[Not Provided]	14.21	132	146	pair2	92.6892	AMR	AMR	AMR	ACAAGG	256:C9VL9ANXX:6	824291
S16142.01.01	FFPE Tissue	Invasive Cervical Cancer	Squamous Cell Carcinoma (SCC)	1989	Expect Discard Samples, Without General Consent?	51	White/Caucasian	0.00342	0.99357	pos	HPV18	0.95596	[Not Provided]	2.79	88	115	pair7	[No QC Array]	[No QC Array]	[No QC Array]	[No QC Array]	CTTTTT	271:HTWT3BCXX:1,271:HTWT3BCXX:2	1289507
S16142.01.02	FFPE Tissue	Invasive Cervical Cancer	Adenosquamous	1989	Expect Discard Samples, Without General Consent?	58	Asian	0.00753	0.98954	pos	HPV16	0.94049	[Not Provided]	3.845	109	133	[No QC Array]	[No QC Array]	[No QC Array]	[No QC Array]	[No QC Array]	GAAATT	416:H3M57BCXY:1,416:H3M57BCXY:2	569709
S16142.01.03	FFPE Tissue	Invasive Cervical Cancer	Squamous Cell Carcinoma (SCC)	1991	Expect Discard Samples, Without General Consent?	29	White/Caucasian	0.0062	0.99069	pos	HPV16	0.93358	[Not Provided]	2.889	109	341	[No QC Array]	[No QC Array]	[No QC Array]	[No QC Array]	[No QC Array]	AGGGTT	272:HJVKNBCXX:1,272:HJVKNBCXX:2	1561536
S16142.01.04	FFPE Tissue	Invasive Cervical Cancer	Squamous Cell Carcinoma (SCC)	1991	Expect Discard Samples, Without General Consent?	43	White/Caucasian	0.00119	0.99701	pos	HPV45	0.98463	[Not Provided]	2.5	89	125	[No QC Array]	[No QC Array]	[No QC Array]	[No QC Array]	[No QC Array]	TCCCTT	272:HJVKNBCXX:1,272:HJVKNBCXX:2	1504849
S16142.01.05	FFPE Tissue	Invasive Cervical Cancer	Squamous Cell Carcinoma (SCC)	1990	Expect Discard Samples, Without General Consent?	55	White/Caucasian	0.01214	0.98518	pos	HPV45	0.70056	[Not Provided]	2.5	106	239	[No QC Array]	[No QC Array]	[No QC Array]	[No QC Array]	[No QC Array]	CGATAT	272:HJVKNBCXX:1,272:HJVKNBCXX:2	1394928
S16142.01.06	FFPE Tissue	Invasive Cervical Cancer	Squamous Cell Carcinoma (SCC)	1990	Expect Discard Samples, Without General Consent?	52	White/Caucasian	0.00143	0.99767	pos	HPV16	0.98417	[Not Provided]	4.32	85	125	[No QC Array]	[No QC Array]	[No QC Array]	[No QC Array]	[No QC Array]	GCTAAT	273:HWF5TBCXX:1,273:HWF5TBCXX:2	3757409
S16142.01.07	FFPE Tissue	Invasive Cervical Cancer	Squamous Cell Carcinoma (SCC)	1991	Expect Discard Samples, Without General Consent?	58	White/Caucasian	0.00104	0.99845	pos	HPV16	0.99288	[Not Provided]	3.549	92.5	144	[No QC Array]	[No QC Array]	[No QC Array]	[No QC Array]	[No QC Array]	ATCGAT	273:HWF5TBCXX:1,273:HWF5TBCXX:2	3467875
S16142.01.08	FFPE Tissue	Invasive Cervical Cancer	Squamous Cell Carcinoma (SCC)	1990	Expect Discard Samples, Without General Consent?	25	White/Caucasian	0.05773	qPCR Filter	qPCR Filter	qPCR Filter	qPCR Filter	[Not Provided]	1.1148	100	190	pair5	[No QC Array]	[No QC Array]	[No QC Array]	[No QC Array]	TAGCAT	271:HTWT3BCXX:1,271:HTWT3BCXX:2	1307595
S16142.01.09	FFPE Tissue	Invasive Cervical Cancer	Squamous Cell Carcinoma (SCC)	1990	Expect Discard Samples, Without General Consent?	25	White/Caucasian	0.0104	0.98714	pos	HPV16,HPV58	66.711%,23.289%	[Not Provided]	2.639	85	122	pair5	[No QC Array]	[No QC Array]	[No QC Array]	[No QC Array]	CCGTGT	271:HTWT3BCXX:1,271:HTWT3BCXX:2	1188688
S16142.01.10	FFPE Tissue	Invasive Cervical Cancer	Squamous Cell Carcinoma (SCC)	1991	Expect Discard Samples, Without General Consent?	29	White/Caucasian	0.01075	qPCR Filter	qPCR Filter	qPCR Filter	qPCR Filter	[Not Provided]	1.68	109	134	[No QC Array]	[No QC Array]	[No QC Array]	[No QC Array]	[No QC Array]	GGCAGT	271:HTWT3BCXX:1,271:HTWT3BCXX:2	941097
S16142.01.11	FFPE Tissue	Invasive Cervical Cancer	Adenosquamous	1990	Expect Discard Samples, Without General Consent?	61	White/Caucasian	0.02138	0.97634	pos	HPV18	0.77909	[Not Provided]	3.117	85	126	[No QC Array]	[No QC Array]	[No QC Array]	[No QC Array]	[No QC Array]	TATGGT	271:HTWT3BCXX:1,271:HTWT3BCXX:2	1235157
S16142.01.12	FFPE Tissue	Invasive Cervical Cancer	Squamous Cell Carcinoma (SCC)	1991	Discard Samples - No General Consent	72	Other	0.07194	qPCR Filter	qPCR Filter	qPCR Filter	qPCR Filter	[Not Provided]	0.77	103	255	partialQCarray.pair1	[No QC Array]	[No QC Array]	[No QC Array]	[No QC Array]	ATACGT	271:HTWT3BCXX:1,271:HTWT3BCXX:2	1198852
S16142.01.13	FFPE Tissue	Invasive Cervical Cancer	Squamous Cell Carcinoma (SCC)	1993	Expect Discard Samples, Without General Consent?	41	White/Caucasian	0.00114	0.99733	pos	HPV16	0.99418	[Not Provided]	6.029	77	195	[No QC Array]	[No QC Array]	[No QC Array]	[No QC Array]	[No QC Array]	CACTCT	271:HTWT3BCXX:1,271:HTWT3BCXX:2	1207095
S16142.01.14	FFPE Tissue	Invasive Cervical Cancer	Adenosquamous	1993	Expect Discard Samples, Without General Consent?	57	Asian	0.14414	qPCR Filter	qPCR Filter	qPCR Filter	qPCR Filter	[Not Provided]	0.75	95	169	[No QC Array]	[No QC Array]	[No QC Array]	[No QC Array]	[No QC Array]	GTGACT	271:HTWT3BCXX:1,271:HTWT3BCXX:2	1503817
S16142.01.15	FFPE Tissue	Invasive Cervical Cancer	Squamous Cell Carcinoma (SCC)	1995	Expect Discard Samples, Without General Consent?	72	White/Caucasian	0.02162	0.97419	pos	HPV31	0.94807	[Not Provided]	6.8	95	122	[No QC Array]	[No QC Array]	[No QC Array]	[No QC Array]	[No QC Array]	ACAGCT	416:H3M57BCXY:1,416:H3M57BCXY:2	543087
S16142.01.16	FFPE Tissue	Invasive Cervical Cancer	Squamous Cell Carcinoma (SCC)	1995	Expect Discard Samples, Without General Consent?	46	White/Caucasian	0.01339	0.98398	pos	HPV67	0.95933	[Not Provided]	5.915	85	127	[No QC Array]	[No QC Array]	[No QC Array]	[No QC Array]	[No QC Array]	TGTCCT	271:HTWT3BCXX:1,271:HTWT3BCXX:2	1182506
S16142.01.17	FFPE Tissue	Invasive Cervical Cancer	Adenosquamous	1993	Expect Discard Samples, Without General Consent?	57	Asian	0.14676	qPCR Filter	qPCR Filter	qPCR Filter	qPCR Filter	[Not Provided]	1.41	94	218	[No QC Array]	[No QC Array]	[No QC Array]	[No QC Array]	[No QC Array]	TCATTA	271:HTWT3BCXX:1,271:HTWT3BCXX:2	1007520
S16142.01.18	FFPE Tissue	Invasive Cervical Cancer	Squamous Cell Carcinoma (SCC)	1993	Expect Discard Samples, Without General Consent?	52	White/Caucasian	0.0147	0.98061	pos	HPV58,HPV45,HPV16	31.734%,26.595%,21.541%	[Not Provided]	2.66	109	121	[No QC Array]	[No QC Array]	[No QC Array]	[No QC Array]	[No QC Array]	AGTATA	272:HJVKNBCXX:1,272:HJVKNBCXX:2	1441178
S16142.01.19	FFPE Tissue	Invasive Cervical Cancer	Squamous Cell Carcinoma (SCC)	1994	Expect Discard Samples, Without General Consent?	63	White/Caucasian	0.05903	qPCR Filter	qPCR Filter	qPCR Filter	qPCR Filter	[Not Provided]	1	88	162	pair6	[No QC Array]	[No QC Array]	[No QC Array]	[No QC Array]	CACGTA	416:H3M57BCXY:1,416:H3M57BCXY:2	653976
S16142.01.20	FFPE Tissue	Invasive Cervical Cancer	Squamous Cell Carcinoma (SCC)	1994	Expect Discard Samples, Without General Consent?	63	White/Caucasian	0.05843	qPCR Filter	qPCR Filter	qPCR Filter	qPCR Filter	[Not Provided]	1.3196	88	170	pair6	[No QC Array]	[No QC Array]	[No QC Array]	[No QC Array]	GTGCTA	416:H3M57BCXY:1,416:H3M57BCXY:2	558570
S16142.01.21	FFPE Tissue	Invasive Cervical Cancer	Squamous Cell Carcinoma (SCC)	1993	Expect Discard Samples, Without General Consent?	79	Other	0.45638	qPCR Filter	qPCR Filter	qPCR Filter	qPCR Filter	[Not Provided]	1.137	78	172	[No QC Array]	[No QC Array]	[No QC Array]	[No QC Array]	[No QC Array]	CATTAA	271:HTWT3BCXX:1,271:HTWT3BCXX:2	1189678
S16142.01.23	FFPE Tissue	Invasive Cervical Cancer	Squamous Cell Carcinoma (SCC)	2002	Expect Pre-Biorepository General Consent?	39	White/Caucasian	0.01506	0.98236	pos	HPV16	0.94419	[Not Provided]	3.458	95.5	138	[No QC Array]	[No QC Array]	[No QC Array]	[No QC Array]	[No QC Array]	GTAAAA	272:HJVKNBCXX:1,272:HJVKNBCXX:2	1623979
S16142.01.24	FFPE Tissue	Invasive Cervical Cancer	Squamous Cell Carcinoma (SCC)	2002	Expect Pre-Biorepository General Consent?	44	White/Caucasian	0.05793	qPCR Filter	qPCR Filter	qPCR Filter	qPCR Filter	[Not Provided]	1.25	101.5	149	[No QC Array]	[No QC Array]	[No QC Array]	[No QC Array]	[No QC Array]	ACGGAA	272:HJVKNBCXX:1,272:HJVKNBCXX:2	1607000
S16142.01.25	FFPE Tissue	Invasive Cervical Cancer	Squamous Cell Carcinoma (SCC)	2002	Expect Pre-Biorepository General Consent?	75	White/Caucasian	0.00151	0.99713	pos	HPV16	0.98975	[Not Provided]	6.348	93	149	[No QC Array]	[No QC Array]	[No QC Array]	[No QC Array]	[No QC Array]	TGCCAA	271:HTWT3BCXX:1,271:HTWT3BCXX:2	1102674
S16142.01.26	FFPE Tissue	Endometrial + Cervical Cancer	Endometroid + Serous Papillary Carcinoma	2004	Expect Pre-Biorepository General Consent?	31	White/Caucasian	0.00359	0.99063	pos	HPV16	0.87966	[Not Provided]	2.116	101	109	[No QC Array]	[No QC Array]	[No QC Array]	[No QC Array]	[No QC Array]	CTCTGA	271:HTWT3BCXX:1,271:HTWT3BCXX:2	1320982
S16142.01.27	FFPE Tissue	Invasive Cervical Cancer	Squamous Cell Carcinoma (SCC)	2007	Expect Pre-Biorepository General Consent?	48	Asian	0.00183	0.99591	pos	HPV16	0.99281	[Not Provided]	4.41	85	126	[No QC Array]	[No QC Array]	[No QC Array]	[No QC Array]	[No QC Array]	GAGAGA	271:HTWT3BCXX:1,271:HTWT3BCXX:2	1215752
S16142.01.28	FFPE Tissue	Invasive Cervical Cancer	Adenosquamous	2007	Expect Pre-Biorepository General Consent?	50	Asian	0.0034	0.99571	pos	HPV16	0.99286	[Not Provided]	4.25	97.5	210	[No QC Array]	[No QC Array]	[No QC Array]	[No QC Array]	[No QC Array]	AGAGGA	271:HTWT3BCXX:1,271:HTWT3BCXX:2	1141738
S16142.01.29	FFPE Tissue	Invasive Cervical Cancer	Adenocarcinoma (Adeno)	2007	Expect Pre-Biorepository General Consent?	66	White/Caucasian	0.00113	0.99642	pos	HPV18	0.99334	[Not Provided]	7.645	96.5	222	pair8	[No QC Array]	[No QC Array]	[No QC Array]	[No QC Array]	TCTCGA	271:HTWT3BCXX:1,271:HTWT3BCXX:2	907487
S16142.01.30	FFPE Tissue	Invasive Cervical Cancer	Squamous Cell Carcinoma (SCC)	2008	Confirmed IRB #07047 (signed 2008)	49	White/Caucasian	0.00458	0.99187	pos	HPV18	0.96902	[Not Provided]	3.25	103	270	[No QC Array]	[No QC Array]	[No QC Array]	[No QC Array]	[No QC Array]	TGGTCA	271:HTWT3BCXX:1,271:HTWT3BCXX:2	1116026
S16142.01.31	FFPE Tissue	Invasive Cervical Cancer	Squamous Cell Carcinoma (SCC)	2008	Expect Biorepository - Consent Not Confirmed by Honest Broker	36	White/Caucasian	0.00896	0.98898	pos	HPV18	0.97848	[Not Provided]	7.167	85	335	[No QC Array]	[No QC Array]	[No QC Array]	[No QC Array]	[No QC Array]	ACCACA	271:HTWT3BCXX:1,271:HTWT3BCXX:2	935557
S16142.01.32	FFPE Tissue	Invasive Cervical Cancer	Adenocarcinoma (Adeno)	2008	Expect Biorepository - Consent Not Confirmed by Honest Broker	37	White/Caucasian	0.00342	0.99338	pos	HPV16	0.98197	[Not Provided]	5.46	85	127	[No QC Array]	[No QC Array]	[No QC Array]	[No QC Array]	[No QC Array]	CTTGCA	272:HJVKNBCXX:1,272:HJVKNBCXX:2	1622223
S16142.01.33	FFPE Tissue	Invasive Cervical Cancer	Squamous Cell Carcinoma (SCC)	2009	Expect Biorepository - Consent Not Confirmed by Honest Broker	67	Asian	0.02576	0.97197	pos	HPV58	0.93249	[Not Provided]	3.845	101	143	[No QC Array]	[No QC Array]	[No QC Array]	[No QC Array]	[No QC Array]	GAACCA	272:HJVKNBCXX:1,272:HJVKNBCXX:2	1902280
S16142.01.34	FFPE Tissue	Invasive Cervical Cancer	Adenocarcinoma (Adeno)	2010	Confirmed IRB #07047 (signed 2010)	65	White/Caucasian	0.00107	0.99531	pos	HPV16	0.98698	[Not Provided]	5.984	121	141	[No QC Array]	[No QC Array]	[No QC Array]	[No QC Array]	[No QC Array]	CAGTTG	271:HTWT3BCXX:1,271:HTWT3BCXX:2	1113807
S16142.01.35	FFPE Tissue	Invasive Cervical Cancer	Squamous Cell Carcinoma (SCC)	2010	Confirmed Consent but not Biorespository Consent Form	57	White/Caucasian	0.00036	0.99758	pos	HPV16	0.99655	[Not Provided]	8.96	146	146	[No QC Array]	[No QC Array]	[No QC Array]	[No QC Array]	[No QC Array]	GTCATG	272:HJVKNBCXX:1,272:HJVKNBCXX:2	1375725
S16142.01.36	FFPE Tissue	Invasive Cervical Cancer	Squamous Cell Carcinoma (SCC)	2010	Confirmed IRB #07047 (signed 2010)	24	Asian	0.06009	qPCR Filter	qPCR Filter	qPCR Filter	qPCR Filter	[Not Provided]	0.9556	100	247	[No QC Array]	[No QC Array]	[No QC Array]	[No QC Array]	[No QC Array]	ACTGTG	272:HJVKNBCXX:1,272:HJVKNBCXX:2	1449109
S16142.01.37	FFPE Tissue	Invasive Cervical Cancer	Adenocarcinoma (Adeno)	2010	Confirmed IRB #07047 (signed 2010)	67	Black	0.00508	0.98998	pos	HPV18,HPV16	62.475%,24.956%	[Not Provided]	4.3685	95	109	[No QC Array]	[No QC Array]	[No QC Array]	[No QC Array]	[No QC Array]	TGACTG	272:HJVKNBCXX:1,272:HJVKNBCXX:2	1267302
S16142.01.38	FFPE Tissue	Invasive Cervical Cancer	Adenocarcinoma (Adeno)	2009	Expect Biorepository - Consent Not Confirmed by Honest Broker	41	White/Caucasian	0.0253	qPCR Filter	qPCR Filter	qPCR Filter	qPCR Filter	[Not Provided]	1.478	103	132	[No QC Array]	[No QC Array]	[No QC Array]	[No QC Array]	[No QC Array]	TCCTAG	272:HJVKNBCXX:1,272:HJVKNBCXX:2	1574861
S16142.01.39	FFPE Tissue	Invasive Cervical Cancer	Adenocarcinoma (Adeno)	2010	Expect Biorepository - Consent Not Confirmed by Honest Broker	39	White/Caucasian	0.00214	0.99564	pos	HPV16	0.99225	[Not Provided]	2.66	99	132	[No QC Array]	[No QC Array]	[No QC Array]	[No QC Array]	[No QC Array]	AGGAAG	272:HJVKNBCXX:1,272:HJVKNBCXX:2	1627214
S16142.01.40	FFPE Tissue	Invasive Cervical Cancer	Adenocarcinoma (Adeno)	2010	Expect Biorepository - Consent Not Confirmed by Honest Broker	44	Black	0.013	0.98465	pos	HPV18	0.92693	[Not Provided]	4.48	103	132	pair4	[No QC Array]	[No QC Array]	[No QC Array]	[No QC Array]	CAAGAG	272:HJVKNBCXX:1,272:HJVKNBCXX:2	1545829
S16142.01.41	FFPE Tissue	Invasive Cervical Cancer	Adenocarcinoma (Adeno)	2011	Expect Biorepository - Consent Not Confirmed by Honest Broker	39	Asian	0.00787	0.98808	pos	HPV18	0.95299	[Not Provided]	3.299	103	149	pair9	[No QC Array]	[No QC Array]	[No QC Array]	[No QC Array]	GTTCAG	271:HTWT3BCXX:1,271:HTWT3BCXX:2	1038457
S16142.01.42	FFPE Tissue	Invasive Cervical Cancer	Adenocarcinoma (Adeno)	2009	Expect Biorepository - Consent Not Confirmed by Honest Broker	67	White/Caucasian	0.00128	0.9867	pos	HPV16	0.9799	[Not Provided]	8.96	143.5	153	[No QC Array]	[No QC Array]	[No QC Array]	[No QC Array]	[No QC Array]	TGTTGG	271:HTWT3BCXX:1,271:HTWT3BCXX:2	992088
S16142.01.43	FFPE Tissue	Invasive Cervical Cancer	Squamous Cell Carcinoma (SCC)	2009	Expect Biorepository - Consent Not Confirmed by Honest Broker	63	White/Caucasian	0.00335	0.99088	pos	HPV33	0.97706	[Not Provided]	4.7	88	130	[No QC Array]	[No QC Array]	[No QC Array]	[No QC Array]	[No QC Array]	ACAAGG	272:HJVKNBCXX:1,272:HJVKNBCXX:2	1448047
S16142.01.44	FFPE Tissue	Invasive Cervical Cancer	Squamous Cell Carcinoma (SCC)	2009	Expect Biorepository - Consent Not Confirmed by Honest Broker	36	White/Caucasian	0.00467	0.99296	pos	HPV18	0.97877	[Not Provided]	4	85	126	[No QC Array]	[No QC Array]	[No QC Array]	[No QC Array]	[No QC Array]	CTGGGG	271:HTWT3BCXX:1,271:HTWT3BCXX:2	1185414
S16142.01.45	FFPE Tissue	Invasive Cervical Cancer	Adenocarcinoma (Adeno)	2012	Confirmed IRB #07047 (signed 2012)	71	White/Caucasian	0.17054	qPCR Filter	qPCR Filter	qPCR Filter	qPCR Filter	[Not Provided]	0.77	103	170	[No QC Array]	[No QC Array]	[No QC Array]	[No QC Array]	[No QC Array]	GACCGG	416:H3M57BCXY:1,416:H3M57BCXY:2	626232
S16142.01.46	FFPE Tissue	Invasive Cervical Cancer	Squamous Cell Carcinoma (SCC)	2012	Confirmed IRB #07047 (signed 2012)	70	White/Caucasian	0.00517	0.99302	pos	HPV16	0.98469	[Not Provided]	3.89	85	140	[No QC Array]	[No QC Array]	[No QC Array]	[No QC Array]	[No QC Array]	CTATCG	272:HJVKNBCXX:1,272:HJVKNBCXX:2	1549315
S16142.01.47	FFPE Tissue	Invasive Cervical Cancer	Squamous Cell Carcinoma (SCC)	2011	Confirmed IRB #07047 (signed 2011)	79	White/Caucasian	0.00301	0.99352	pos	HPV33,HPV16	59.272%,31.172%	[Not Provided]	5.89	75	126	[No QC Array]	[No QC Array]	[No QC Array]	[No QC Array]	[No QC Array]	GATACG	271:HTWT3BCXX:1,271:HTWT3BCXX:2	1080030
S16142.01.48	FFPE Tissue	Invasive Cervical Cancer	Adenocarcinoma (Adeno)	2011	Expect Biorepository - Consent Not Confirmed by Honest Broker	44	White/Caucasian	0.00946	0.98482	pos	HPV18	0.96213	[Not Provided]	4.778	91	177	[No QC Array]	[No QC Array]	[No QC Array]	[No QC Array]	[No QC Array]	AGCGCG	272:HJVKNBCXX:1,272:HJVKNBCXX:2	1358439
S16142.01.49	FFPE Tissue	Invasive Cervical Cancer	Squamous Cell Carcinoma (SCC)	2012	Confirmed IRB #07047 (signed 2012)	24	White/Caucasian	0.11977	0.87723	pos	HPV31	0.60728	[Not Provided]	2.298	92	151	[No QC Array]	[No QC Array]	[No QC Array]	[No QC Array]	[No QC Array]	TCGCCG	272:HJVKNBCXX:1,272:HJVKNBCXX:2	1483338
S16142.01.50	FFPE Tissue	Invasive Cervical Cancer	Squamous Cell Carcinoma (SCC)	2012	Confirmed IRB #07047 (signed 2019)	36	White/Caucasian	0.0626	qPCR Filter	qPCR Filter	qPCR Filter	qPCR Filter	[Not Provided]	1.09	103	132	pair10	[No QC Array]	[No QC Array]	[No QC Array]	[No QC Array]	TGCTTC	272:HJVKNBCXX:1,272:HJVKNBCXX:2	1581798
S16142.01.51	FFPE Tissue	Invasive Cervical Cancer	Squamous Cell Carcinoma (SCC)	2014	Confirmed IRB #07047 (signed 2014)	46	Asian	0.00377	0.995	pos	HPV45	0.97431	[Not Provided]	2.457	103	152	[No QC Array]	[No QC Array]	[No QC Array]	[No QC Array]	[No QC Array]	ACGATC	271:HTWT3BCXX:1,271:HTWT3BCXX:2	1395619
S16142.01.52	FFPE Tissue	Invasive Cervical Cancer	Adenocarcinoma (Adeno)	2013	Confirmed IRB #07047 (signed 2020)	56	White/Caucasian	0.00171	0.99486	pos	HPV16	0.99256	[Not Provided]	7.05	85.5	137	[No QC Array]	[No QC Array]	[No QC Array]	[No QC Array]	[No QC Array]	CTAGTC	272:HJVKNBCXX:1,272:HJVKNBCXX:2	1579843
S16142.01.54	FFPE Tissue	Invasive Cervical Cancer	Squamous Cell Carcinoma (SCC)	2013	Expect Biorepository - Consent Not Confirmed by Honest Broker	49	White/Caucasian	0.11176	qPCR Filter	qPCR Filter	qPCR Filter	qPCR Filter	[Not Provided]	0.52	91	143	[No QC Array]	[No QC Array]	[No QC Array]	[No QC Array]	[No QC Array]	CTGTAC	271:HTWT3BCXX:1,271:HTWT3BCXX:2	1351269
S16142.01.55	FFPE Tissue	Non-Malignant Vagina	Non-Malignant Vagina	2016	Expect Biorepository - Consent Not Confirmed by Honest Broker	39	Asian	0.01001	0.98858	pos	HPV16	0.97046	[Not Provided]	6.21	95	127	[No QC Array]	[No QC Array]	[No QC Array]	[No QC Array]	[No QC Array]	GACAAC	271:HTWT3BCXX:1,271:HTWT3BCXX:2	1103778
S16142.01.56	FFPE Tissue	Invasive Cervical Cancer	Squamous Cell Carcinoma (SCC)	2015	Confirmed IRB #07047 (signed 2015)	48	White/Caucasian	0.01008	0.9865	pos	HPV18	0.96847	[Not Provided]	4.89	90	151	[No QC Array]	[No QC Array]	[No QC Array]	[No QC Array]	[No QC Array]	AGTGAC	272:HJVKNBCXX:1,272:HJVKNBCXX:2	1472422
S16142.01.57	FFPE Tissue	Invasive Cervical Cancer	Squamous Cell Carcinoma (SCC)	2015	Expect Biorepository - Consent Not Confirmed by Honest Broker	61	White/Caucasian	0.07923	0.91552	pos	HPV73	0.62591	[Not Provided]	2.07	103	151	[No QC Array]	[No QC Array]	[No QC Array]	[No QC Array]	[No QC Array]	TCACAC	416:H3M57BCXY:1,416:H3M57BCXY:2	574818
S16142.01.58	FFPE Tissue	Invasive Cervical Cancer	Squamous Cell Carcinoma (SCC)	2015	Confirmed Consent but not Biorespository Consent Form	61	White/Caucasian	0.08231	0.91424	pos	HPV73	0.64095	[Not Provided]	4.7	110	185	[No QC Array]	[No QC Array]	[No QC Array]	[No QC Array]	[No QC Array]	CAATGC	272:HJVKNBCXX:1,272:HJVKNBCXX:2	1538243
S16142.01.59	FFPE Tissue	Invasive Cervical Cancer	Adenocarcinoma (Adeno)	2015	Confirmed IRB #07047 (signed 2015)	41	White/Caucasian	0.00153	0.99474	pos	HPV16	0.98529	[Not Provided]	6.55	85	122	pair2	[No QC Array]	[No QC Array]	[No QC Array]	[No QC Array]	GTTAGC	272:HJVKNBCXX:1,272:HJVKNBCXX:2	1429558
