# Supplementary material for: HPV genotyping by L1 amplicon sequencing of archived invasive cervical cancer samples: a pilot study
Source: Infect Agent Cancer. 2022 Aug 9;17:44. doi: 10.1186/s13027-022-00456-w (PMC9361560; doi:10.1186/s13027-022-00456-w)
Supplement: Supplementary file 5 — Additional file 5. Adjusted read counts from BWA-MEM alignment to a joint reference set, including the human genome (hg38) and a 35-HPV genotype reference set. [file 13027_2022_456_MOESM5_ESM.xlsx]

## Sheet: PE_HPVtype_counts_final_names
Table S5: BWA-MEM/samtools Paired-End Adjusted Read Counts
HPV.type	E660.15	E660.13	E555.07	E660.14	E373.57	E373.59	E373.65	E389.47	E337.9	E775.02	E775.04	E660.12	E772.13	E660.11	E772.16	E660.10	E620.10	E741.18	E620.09	E731.01	E775.13	E500.24	E772.27	E540.31	E772.25	E540.20	E555.21	E540.18	E555.17	E337.03	E337.2	E337.07	E337.06	E337.5	S51423.T	S51425.T	S51434.T	S51435.T	S51436.T	S51445.T	S51446.T	S51450.T	S51451.T	S51453.T	S51454.T	S51455.T	S51458.T	S51468.T	S51472.T
HPV6b	1527	0	0	238	0	0	0	64	0	0	0	10002	0	1	1940	19586	0	0	0	0	0	28	0	0	0	0	0	0	0	0	0	0	0	0	0	0	0	0	0	0	236	0	0	0	0	0	0	0	0
HPV11	1881	24	0	296	2	3	0	55	0	1	4	10841	0	37	0	23079	1	5	0	7	0	0	0	0	4	0	4	0	2	0	0	1	2	0	0	0	0	0	3	0	231	0	0	0	3	0	0	9	0
HPV16	928	4545	261202	11664	1040372	973574	1870	1906	498	719084	871642	1276	1041546	92546	998484	2011	965783	436649	2879	947749	957152	642	920063	258	784934	496	2884	767345	781120	819849	804561	1014742	888798	1027978	796294	920112	643918	32288	732408	807816	172098	816	190	20264	315800	716574	81419	45897	828
HPV18	1448	6	8	243	20	34	2112	14010	592802	66	7	10200	32	8	32	19778	56	4472	675138	96	51	969572	48	901646	42	248	4546	20	6	10	14	9	46	26	122	117	17	460	52	134	11340	1071807	770028	648049	4898	1094	10532	112372	707972
HPV26	0	0	0	0	0	0	0	0	0	0	0	0	0	0	0	0	0	0	0	0	0	0	0	0	0	0	0	0	0	0	0	0	0	0	0	0	0	0	0	0	0	0	0	0	0	0	0	0	0
HPV30	0	0	0	0	0	0	0	0	0	0	0	0	0	0	0	0	0	0	0	0	0	0	0	0	0	0	0	0	0	0	0	0	0	0	0	0	0	0	0	0	0	0	0	0	0	0	0	0	0
HPV31	1492	0	0	234	0	0	0	50	0	0	0	10087	0	1	0	19225	0	0	0	0	0	0	0	0	0	0	0	0	0	0	0	0	0	0	0	0	0	2	0	0	258	0	0	0	0	0	0	0	0
HPV33	1478	0	0	228	0	0	0	62	0	0	0	9896	0	0	0	18854	0	0	0	1	0	0	0	0	22252	0	0	0	0	0	0	0	0	0	0	0	0	0	0	0	227	0	0	0	0	0	0	0	0
HPV34	0	0	0	0	0	0	0	0	0	0	0	0	0	0	0	0	0	0	0	0	0	0	0	0	0	0	0	0	0	0	0	0	0	0	0	0	0	0	0	0	0	0	0	0	0	0	0	0	0
HPV35	336	0	0	47	0	0	0	7	0	0	0	1323	0	0	0	4036	0	0	0	0	0	0	0	0	0	0	0	0	0	0	0	0	0	0	0	0	0	0	0	0	11	0	0	0	0	0	0	0	0
HPV39	0	0	0	0	0	0	0	0	0	0	0	0	0	0	0	0	0	0	0	0	0	0	0	0	0	0	0	0	0	0	0	0	0	0	0	0	0	0	0	0	0	0	0	0	0	0	0	0	0
HPV40	0	0	0	0	0	0	0	0	0	0	0	1	0	0	0	1	0	0	0	0	0	0	0	0	0	0	0	0	0	0	0	0	0	0	0	0	0	0	0	0	0	0	0	0	0	0	0	0	0
HPV42	0	0	0	0	0	0	0	0	0	0	0	0	0	0	0	0	0	0	0	0	0	0	0	0	0	0	0	0	0	0	0	0	0	0	0	0	0	0	0	0	0	0	0	0	0	0	0	0	0
HPV43	1	0	0	0	0	0	0	0	0	0	0	2	0	0	0	0	0	0	0	0	0	0	0	0	0	0	0	0	0	0	0	0	0	0	0	0	0	0	0	0	1	0	0	0	0	0	0	0	0
HPV44	0	0	0	0	0	0	0	2	0	0	0	9	0	0	0	15	0	0	0	0	0	0	0	0	0	0	0	0	0	0	0	0	0	0	0	0	0	0	0	0	0	0	0	0	0	0	0	0	0
HPV45	342	0	0	60	148	0	4207	8	0	0	0	1273	0	0	0	3986	0	0	0	0	0	0	0	0	0	0	0	0	0	0	0	0	0	0	252	0	0	0	0	0	12	0	0	12	0	0	0	0	0
HPV51	0	0	0	0	0	0	0	0	0	0	0	0	0	0	0	0	0	0	0	0	0	0	0	0	0	0	0	0	0	0	0	0	0	0	0	0	0	0	0	0	0	0	0	0	0	0	0	0	0
HPV52	0	0	0	0	0	0	0	0	0	0	0	0	0	0	0	0	0	0	0	0	0	0	0	0	0	0	0	0	0	0	0	0	0	0	0	0	0	0	0	0	0	0	0	0	0	0	0	0	0
HPV53	0	0	0	0	0	0	0	0	0	0	0	0	0	0	0	0	0	0	0	0	0	0	0	0	0	0	0	0	0	0	0	0	0	0	0	0	0	0	0	0	0	0	0	0	0	0	0	0	0
HPV54	1	0	0	1	0	0	0	0	0	0	0	1	0	0	0	3	0	0	0	0	0	0	0	0	0	0	0	0	0	0	0	0	0	0	0	0	0	0	0	0	0	0	0	0	0	0	0	0	0
HPV56	2	0	0	1	0	0	0	5	0	0	0	8	0	0	0	12	0	0	0	0	0	0	0	0	0	0	0	0	0	0	0	0	0	0	0	0	0	0	0	0	1	0	0	0	0	0	0	0	0
HPV58	5	236	4	6	400	10	6	8	0	6	6	50	23	10	32	178	14	6	1	42	40	4	56	14	40344	1061347	34	298	6	12	12	18	30	20	1098	420	684	410408	5262	22	179360	2620	3871	106079	162076	22	77064	188212	95
HPV59	4	0	4	2	13	8	800155	190	4	2	2	80	11	2	23	1046	12	402706	14	14	11	26	28	38	8	6	46	12	3	6	3	2	14	25	0	0	0	0	0	0	0	0	5	39	1243	21	411492	195	13
HPV61	0	0	0	0	0	0	0	0	0	0	0	0	0	0	0	0	0	0	0	0	0	0	0	0	0	0	0	0	0	0	0	0	0	0	0	0	0	0	0	0	0	0	0	0	0	0	0	0	0
HPV66	0	0	0	0	0	0	0	0	0	0	0	0	0	0	0	0	0	0	0	0	0	0	0	0	0	0	0	0	0	0	0	0	0	0	0	0	0	0	0	0	0	0	0	0	0	0	0	0	0
HPV67	0	0	0	0	0	0	0	0	0	0	0	0	0	0	0	0	0	0	0	0	0	0	0	0	0	0	0	0	0	0	0	0	0	0	0	0	0	0	0	0	0	0	0	0	0	0	0	0	0
HPV68	0	0	0	0	0	0	0	0	0	0	0	0	0	0	0	0	0	0	0	0	0	0	0	0	0	0	0	0	0	0	0	0	0	0	0	0	0	0	0	0	0	0	0	0	0	0	0	0	0
HPV69	0	0	0	0	0	0	0	0	0	0	0	0	0	0	0	0	0	0	0	0	0	0	0	0	0	0	0	0	0	0	0	0	0	0	0	0	0	0	0	0	0	0	0	0	0	0	0	0	0
HPV70	0	0	1	2	237	0	0	0	0	0	0	0	0	0	0	0	0	0	0	0	0	0	0	0	0	0	0	0	0	0	0	0	0	0	0	0	0	0	0	0	0	0	0	0	0	0	0	0	0
HPV72b	0	0	0	0	0	0	0	0	0	0	0	0	0	0	0	0	0	0	0	0	0	0	0	0	0	0	0	0	0	0	0	0	0	0	0	0	0	0	0	0	0	0	0	0	0	0	0	0	0
HPV73	0	0	0	0	0	0	0	0	0	0	0	0	0	0	0	2	0	0	0	0	0	0	0	0	0	0	0	0	0	0	0	0	0	0	0	0	0	0	0	0	0	0	0	0	0	0	0	0	0
HPV81	0	0	0	0	0	0	0	0	0	0	0	0	0	0	0	0	0	0	0	0	0	0	0	0	0	0	0	0	0	0	0	0	0	0	0	0	0	0	0	0	0	0	0	0	0	0	0	0	0
HPV82	0	0	0	0	0	0	0	0	0	0	0	0	0	0	0	0	0	0	0	0	0	0	0	0	0	0	0	0	0	0	0	0	0	0	0	0	0	0	0	0	0	0	0	0	0	0	0	0	0
HPV85	0	0	0	0	0	0	0	0	0	0	0	0	0	0	0	0	0	0	0	0	0	0	0	0	0	0	0	0	0	0	0	0	0	0	0	0	0	0	0	0	0	0	0	0	0	0	0	0	0
HPV97	1	0	0	1	0	0	0	0	0	0	0	8	0	0	0	27	0	0	0	0	0	0	0	0	0	0	0	0	0	0	0	0	0	0	0	0	0	0	0	0	0	0	0	0	0	0	0	0	0
HUMAN_REF	920762	739116	699600	853839	42576	55040	36547	900936	13664	2732	132860	893170	236	663092	27784	759530	584	52938	828	9519	377	15740	340	840	47812	3054	804078	4344	4484	170	10061	27560	2270	1138	3388	526	919	210062	6221	650	244162	2208	2014	58907	230034	445	72734	236772	534
TOTAL	933696	750100	967372	867512	1085404	1029838	846344	918519	607520	722368	1006841	961498	1043447	759990	1030918	898410	967512	898152	679578	958674	958676	987643	925077	903856	896646	1066250	813537	777652	786380	820752	816107	1043274	902506	1030989	805468	921214	645830	655741	744143	809106	608569	1077579	776166	833696	717806	718436	654016	584842	710016
[truncated: 86 more columns]
